# Supplementary material for: Platelet-Rich Plasma (PRP) Based on Simple and Efficient Integrated Preparation Precises Quantitatively for Skin Wound Repair
Source: Int J Mol Sci. 2024 Aug 28;25(17):9340. doi: 10.3390/ijms25179340 (PMC11394848; doi:10.3390/ijms25179340)
Supplement: Supplementary file 1 [file ijms-25-09340-s001.zip]

Archive with 1 entries (1 files):
- ijms-3113578-supplementary.pdf
